# Supplementary material for: Mitotic Spindle Attachment to the Holocentric Chromosomes of Cuscuta europaea Does Not Correlate With the Distribution of CENH3 Chromatin
Source: Front Plant Sci. 2020 Jan 24;10:1799. doi: 10.3389/fpls.2019.01799 (PMC6992598; doi:10.3389/fpls.2019.01799)
Supplement: Supplementary Table 1 — Primers used for RT-PCR and RACE reactions. [file Table_1.xlsx]

## Sheet: Sheet1
Table S3. Combination of primers used for amplification of cenH3
Species	CENH3 variant	GenBank Acc. No.	Clone ID	Reverse transcription primer	Reaction type	Forward PCR primer	Reverse PCR primer	Reaction profile
C. europaea	CENH3CEURO-1a	MN625517	1766	GGCCACGCGTCGACTAGTACTTTTTTTTTTTTTTTTTTV	RT-PCR	ATGGCAAGACTCAAGCAAAT	TCACATGGGTCGACCTTT	94°C - 50 sec; 35 cycles of 94°C - 30 sec, 55°C - 50 sec, 72 °C - 1 min; 72 °C - 10 min
C. europaea	CENH3CEURO-1a	MN625518	1767	GGCCACGCGTCGACTAGTACTTTTTTTTTTTTTTTTTTV	RT-PCR	AAAATAACGCCGACACACTC	TTTCGAGTAATTAATTTCGAGTATCA	94°C - 50 sec; 35 cycles of 94°C - 30 sec, 55°C - 50 sec, 72 °C - 1 min; 72 °C - 10 min
C. europaea	CENH3CEURO-1b	MN625519	1768	GGCCACGCGTCGACTAGTACTTTTTTTTTTTTTTTTTTV	3’RACE	CACAGAACGCAGCAGAGTAA	CACGCGTCGACTAGTACTTTT	94°C - 50 sec; 35 cycles of 94°C - 30 sec, 55°C - 50 sec, 72 °C - 1 min; 72 °C - 10 min
C. europaea	CENH3CEURO-1a	MN625520	1769	GGCCACGCGTCGACTAGTACTTTTTTTTTTTTTTTTTTV	3’RACE	CACTCCATCAAGCAACCAC	CACGCGTCGACTAGTACTTTT	94°C - 50 sec; 35 cycles of 94°C - 30 sec, 55°C - 50 sec, 72 °C - 1 min; 72 °C - 10 min
C. europaea	CENH3CEURO-2	MN625521	1770	GGCCACGCGTCGACTAGTACTTTTTTTTTTTTTTTTTTV	RT-PCR	GCAGTCCCAACTTTGAACA	GGCAAAAGGCCTCATAAAA	94°C - 50 sec; 35 cycles of 94°C - 30 sec, 55°C - 50 sec, 72 °C - 1 min; 72 °C - 10 min
C. campestris	CENH3CCAMP-b	MN625522	1763	GGCCACGCGTCGACTAGTACTTTTTTTTTTTTTTTTTTV	RT-PCR	ATGGTGAGAAAGAAACAGAAATCTGTGC	TCACCACGGCTGCCCTTT	94°C - 50 sec; 35 cycles of 94°C - 30 sec, 55°C - 50 sec, 72 °C - 1 min; 72 °C - 10 min
C. campestris	CENH3CCAMP-a	MN625523	1764	GGCCACGCGTCGACTAGTACTTTTTTTTTTTTTTTTTTV	RT-PCR	TTTCTTCCCCGCTCAGAA	GCAGATCTATCTGACAATGGTACAT	94°C - 50 sec; 35 cycles of 94°C - 30 sec, 55°C - 50 sec, 72 °C - 1 min; 72 °C - 10 min
C. campestris	CENH3CCAMP-b	MN625524	1765	GGCCACGCGTCGACTAGTACTTTTTTTTTTTTTTTTTTV	3’RACE	TTTCTTCCCCGCTCAGAC	GGCCACGCGTCGACTAGTACTTTTTTTTTTTTTTTTTTV	94°C - 50 sec; 35 cycles of 94°C - 30 sec, 55°C - 50 sec, 72 °C - 1 min; 72 °C - 10 min
