# Supplementary material for: Mitotic Spindle Attachment to the Holocentric Chromosomes of Cuscuta europaea Does Not Correlate With the Distribution of CENH3 Chromatin
Source: Front Plant Sci. 2020 Jan 24;10:1799. doi: 10.3389/fpls.2019.01799 (PMC6992598; doi:10.3389/fpls.2019.01799)
Supplement: Supplementary Table 2 — Proportions of major types of repetitive DNA in the genome of C. europaea. [file Table_2.xlsx]

## Sheet: Sheet1
Repeat type	Proportion in the genome [%]	Amount in the genome [Mbp]
All repeats with > 0.01% proportion in the genome	56.984	666.143
transposable elements	35.589	416.035
class I (retrotransposons)	31.893	372.829
LTR retrotransposons	27.253	318.588
Ty1/copia	12.488	145.985
SIRE	9.032	105.584
Angela	0.589	6.88541
Tork	0.51	5.9619
TAR	0.845	9.87805
Ale	0.741	8.66229
Ivana	0.27	3.1563
Bianca	0.345	4.03305
Ikeros	0.156	1.82364
Alesia	0	0
unknown Ty1/copia	0	0
Ty3/gypsy	14.342	167.658
chromoviruses	4.205	49.1564
Tekay	4.068	47.5549
CRM	0	0
Reina	0.137	1.60153
Galadriel	0	0
unknown chromovirus	0	0
non-chromoviruses	10.137	118.502
Athila	3.673	42.9374
Retand	6.399	74.8043
Ogre	0.065	0.75985
unknown LTR retrotransposons	0.423	4.94487
non-LTR retrotransposons	4.64	54.2416
LINE	4.609	53.8792
SINE	0.031	0.36239
unknown class I	0	0
class II (DNA transposons)	3.295	38.5185
TIR elements	3.197	37.3729
MITE	2.127	24.8646
EnSpm/CACTA	0.377	4.40713
hAT	0.51	5.9619
MuDR/Mutator	0.183	2.13927
PIF/Harbinger	0	0
Tc1/Mariner	0	0
unknown TIR elements	0	0
Helitrons	0.098	1.14562
unknown class II	0	0
unknown transposable element	0.401	4.68769
tandem repeats	18.957	221.607
satellite DNA	18.034	210.817
rDNA (45S + 5S rDNA)	0.923	10.7899
unknown repeats	2.438	28.5002
Note: The proportions repetitive DNA were calculated from the proportion of reads in RepeatExplorer clusters. The ”satellite DNA” includes also telomeric sequence (AAACCCT)n, which is not shown in the Table 1.
